# Supplementary material for: Monoclonal antibody 10A5 recognizes an antigen unique to the water-insoluble 25/45 membrane fraction of the rat ocular lens
Source: Springerplus. 2013 Oct 2;2:500. doi: 10.1186/2193-1801-2-500 (PMC3793078; doi:10.1186/2193-1801-2-500)
Supplement: Supplementary file 1 — Additional file 1: Peptide summary report for 1-D gel slice containing the antigen recognized by MAb 10A5. (XLS 58 KB) [file 40064_2013_557_MOESM1_ESM.xls]

## Sheet: Sheet1
	Peptide Summary Report for 1-D gel slice containing the antigen recognized by MAb 10A5
	Analysis Information				Report Type			Protein-Peptide Summary by Spot						Analysis Type			MS
					Sample Set Name			MES80528						Database			NCBInr
					Analysis Name			MS only						Creation Date			06/02/2008 09:49:18
					Reported By			06/02/2008 13:14:44 - admin						Last Modified			06/02/2008 09:54:18
		MS Acq. : Proc. Methods				(Unspecified) : (Unspecified)
Gel Idx/Pos			5/A9						Instr./Gel Origin		AB4700/080530A					Process Status		Analysis Succeeded
Plate [#] Name			[1] 9254						Instrument Sample Name							Spectra		1
Rank		Protein Name						Species				Accession No.		Protein MW	Protein	Pep.		Protein	Protein
															PI	Count		Score	Score
																			C. I. %
	1	SMC1 structural maintenance of chromosomes 1-like 1										gi|13928946		143116	7.51	16	64		98.527
		[Rattus norvegicus]
		Peptide Information
		Calc. Mass		Obsrv. Mass	± da	± ppm	Start	End	Sequence				Modification
							Seq.	Seq.
		1003.6	1003.52		-0.0896	-89	295	302	RPQYIKAK
		1045.53	1045.53		0.0014	1	427	434	EIEENQKR
		1064.57	1064.56		-0.0053	-5	500	508	KAEIMESIK				Oxidation (M)[5]
		1106.54	1106.51		-0.0259	-23	256	264	MDKVEDELK
		1157.58	1157.55		-0.0258	-22	835	843	VHMWEQTVK
		1193.58	1193.58		0.001	1	788	796	NIREFEEEK
		1234.6	1234.64		0.0419	34	541	551	NMDAIIVDSEK
		1320.64	1320.55		-0.092	-70	273	282	MMREQQQIEK
		1382.7	1382.66		-0.0323	-23	700	711	QVQSQAHGLQMR
		1383.75	1383.66		-0.0964	-70	6	16	LIEIENFKSYK
		1493.7	1493.7		-0.0086	-6	455	467	LEGELTEEVEMAK				Oxidation (M)[11]
		1691.98	1691.88		-0.1025	-61	593	606	LVIDVIRYEPPHIK
		2209.16	2209.03		-0.1358	-61	862	880	IIDETMAQLQDLKNQHLAK
		2225.16	2225.05		-0.1052	-47	862	880	IIDETMAQLQDLKNQHLAK				Oxidation (M)[6]
		2231.1	2231.15		0.0486	22	470	488	IDEINKELNQVMEQLGDAR				Oxidation (M)[12]
		2240.25	2240.07		-0.1834	-82	111	129	VVQLHEYSEELEKLGILIK
		2350.08	2350		-0.0791	-34	354	373	MEEESQSQGRDLTLEENQVK
	2	similar to Ras-related protein Rab-2B [Rattus										gi|27675132		24070	6.31	6	46		24.479
		norvegicus]
		Peptide Information
		Calc. Mass		Obsrv. Mass	± da	± ppm	Start	End	Sequence				Modification
							Seq.	Seq.
		1036.52	1036.5		-0.021	-20	1	8	MTYAYLFK
		1045.54	1045.53		-0.0139	-13	70	77	SITRSYYR
		1064.51	1064.56		0.0484	45	131	139	REEGEAFAR
		1323.71	1323.63		-0.0753	-57	20	30	SCLLLQFTDKR
		1475.83	1475.73		-0.1073	-73	78	91	GAAGALLVYDITRR
		2284.23	2284.11		-0.1145	-50	9	29	YIIIGDTGVGKSCLLLQFTDK
	3	tropomyosin 4 [Rattus norvegicus]										gi|6981672		28492.5	4.66	7	44		0
		Peptide Information
		Calc. Mass		Obsrv. Mass	± da	± ppm	Start	End	Sequence				Modification
							Seq.	Seq.
		1003.48	1003.52		0.0349	35	34	41	ELDGERER
		1109.49	1109.48		-0.0045	-4	83	92	AADESERGMK				Oxidation (M)[9]
		1157.66	1157.55		-0.1124	-97	2	12	AGLNSLEAVKR
		1165.56	1165.55		-0.0072	-6	105	113	MEIQEMQLK				Oxidation (M)[1]
		1308.62	1308.63		0.0085	6	198	208	EAETRAEFAER
		1493.73	1493.7		-0.0384	-26	105	116	MEIQEMQLKEAK				Oxidation (M)[1]
		2283.09	2283.12		0.0245	11	229	248	EENVGLHQTLDQTLNELNCI
	4	GABA receptor rho 2 subunit [Rattus sp.]										gi|1195508		10090.2	8.23	4	44		0
		Peptide Information
		Calc. Mass		Obsrv. Mass	± da	± ppm	Start	End	Sequence				Modification
							Seq.	Seq.
		1109.56	1109.48		-0.074	-67	23	31	SHILPEEER
		1638.92	1638.81		-0.1081	-66	35	49	IVVHLALNSELTSSR
		1851.91	1851.87		-0.033	-18	56	71	GQMGLYIFQNTHAIDK				Oxidation (M)[3]
		2265	2264.95		-0.0479	-21	2	22	TMTLDGSYSESEANSLAGYPR				Oxidation (M)[2]
	5	heterotrimeric guanine nucleotide-binding protein alpha										gi|7329187		42117.3	5.48	7	43		0
		q subunit [Rattus norvegicus]
		Peptide Information
		Calc. Mass		Obsrv. Mass	± da	± ppm	Start	End	Sequence				Modification
							Seq.	Seq.
		1179.64	1179.56		-0.0812	-69	93	102	AMDTLKIPYK
		1320.61	1320.55		-0.0587	-44	61	72	IIHGSGYSDEDK
		1493.81	1493.7		-0.1116	-75	108	120	AHAQLVREVDVEK
		1851.84	1851.87		0.0286	15	134	148	SLWNDPGIQECYDRR
		1999.91	1999.96		0.0423	21	2	19	TLESIMACCLSEEAKEAR				Oxidation (M)[6]
		2234.15	2234.03		-0.1177	-53	74	92	GFTKLVYQNIFTAMQAMVR				Oxidation (M)[14]
		2284.24	2284.11		-0.1264	-55	257	275	TIITYPWFQNSSVILFLNK
	6	similar to snoN protein [Rattus norvegicus]										gi|34857129		58171.9	5.46	8	42		0
		Peptide Information
		Calc. Mass		Obsrv. Mass	± da	± ppm	Start	End	Sequence				Modification
							Seq.	Seq.
		1003.56	1003.52		-0.0453	-45	440	447	LEQVMKQK
		1036.55	1036.5		-0.0568	-55	495	502	QKLEMMIK				Oxidation (M)[5]
		1109.48	1109.48		0.0067	6	353	362	DVTCEDDKGK
		1142.54	1142.55		0.0037	3	274	283	QSEKPHDSSK
		1157.6	1157.55		-0.0471	-41	194	203	CTSDQLHILK
		1475.7	1475.73		0.021	14	18	31	LSGMEDDGSPPVKK				Oxidation (M)[4]
		1999.95	1999.96		0.0059	3	386	402	QQLQMEVEMLSSSKAMK				Oxidation (M)[5,9]
		2239.99	2240.07		0.0852	38	49	68	EHLDDYGDASVEPDGEHAKR
	7	cullin 5 [Rattus norvegicus]										gi|12083629		90832.3	8.08	10	41		0
		Peptide Information
		Calc. Mass		Obsrv. Mass	± da	± ppm	Start	End	Sequence				Modification
							Seq.	Seq.
		1064.59	1064.56		-0.0283	-27	92	99	AYIVEWRK
		1107.6	1107.51		-0.093	-84	612	620	EKISFENLK
		1165.58	1165.55		-0.0327	-28	9	18	NKGSLQFEDK
		1194.58	1194.57		-0.0077	-6	128	137	SNMEDSIVRK				Oxidation (M)[3]
		1234.63	1234.64		0.008	6	293	302	LHLMFSLMDK
		1383.76	1383.66		-0.1036	-75	621	632	LATELPDAELRR
		1493.78	1493.7		-0.0861	-58	715	726	TQEAIIQIMKMR				Oxidation (M)[9,11]
		1691.81	1691.88		0.076	45	502	515	VSEDLNQAFKEMHK				Oxidation (M)[12]
		1851.9	1851.87		-0.0251	-14	288	302	NETEKLHLMFSLMDK				Oxidation (M)[9]
		2209.15	2209.03		-0.1187	-54	11	28	GSLQFEDKWDFMRPIVLK
		2225.14	2225.05		-0.0881	-40	11	28	GSLQFEDKWDFMRPIVLK				Oxidation (M)[12]
	8	similar to hypothetical protein MGC23947 [Rattus										gi|27684889		11925.8	6.12	4	40		0
		norvegicus]
		Peptide Information
		Calc. Mass		Obsrv. Mass	± da	± ppm	Start	End	Sequence				Modification
							Seq.	Seq.
		1106.61	1106.51		-0.0954	-86	41	49	LLQSLEEFK
		1999.8	1999.96		0.1548	77	56	71	HFKGEEMTGEEEEMER				Oxidation (M)[7,14]
		2265.03	2264.95		-0.082	-36	20	38	EEEHPYGAFEGQRLEGNFR
		2298.95	2299.12		0.1639	71	59	77	GEEMTGEEEEMERCLEEIR
	9	similar to zinc finger protein 184 (Kruppel-like) [Rattus										gi|34876380		102728	9.06	9	40		0
		norvegicus]
		Peptide Information
		Calc. Mass		Obsrv. Mass	± da	± ppm	Start	End	Sequence				Modification
							Seq.	Seq.
		1045.58	1045.53		-0.0503	-48	63	70	ELRVEFPR
		1109.57	1109.48		-0.0893	-80	538	547	AFNGPSTFIR
		1157.48	1157.55		0.0686	59	392	401	CNDCNKAFSR
		1323.64	1323.63		-0.0103	-8	51	61	TTSSEPGFRWR
		1493.73	1493.7		-0.0317	-21	148	159	DVVVNFTQEEWK
		1638.73	1638.81		0.0843	51	859	873	IHSGEKSFVCEDCGK
		1707.78	1707.73		-0.0543	-32	439	453	IHTGEKPYKCDECGK
		1791.86	1791.68		-0.1764	-98	765	780	HCSSLAQHQKTHTEGK
		2299.27	2299.12		-0.1504	-65	66	85	VEFPRILTVCPLQTLPVSMR
	10	similar to estrogen-related receptor beta like 1;										gi|34869113		58019	5.03	7	39		0
		huntingtin interacting protein-1 interacting prot
		Peptide Information
		Calc. Mass		Obsrv. Mass	± da	± ppm	Start	End	Sequence				Modification
							Seq.	Seq.
		1036.5	1036.5		-0.0017	-2	443	450	VKQEMEEK				Oxidation (M)[5]
		1323.76	1323.63		-0.1294	-98	481	492	IGVVEHTLLQSK
		1382.75	1382.66		-0.0825	-60	213	224	AQTYRLVSVMAK				Oxidation (M)[10]
		1493.71	1493.7		-0.0137	-9	417	429	ERYQQGNGGVTER
		2234.13	2234.03		-0.1065	-48	33	52	GPGAAYHMFVVMEDLVEKLK
		2283.17	2283.12		-0.0524	-23	251	271	IVFLYINVTSITNANPEGCSK
		2706.29	2706.09		-0.2041	-75	225	250	QSPNCSAGKPPTCQTLLCAPCKLA				Oxidation (M)[25]
									MK
