# Supplementary material for: Monoclonal antibody 10A5 recognizes an antigen unique to the water-insoluble 25/45 membrane fraction of the rat ocular lens
Source: Springerplus. 2013 Oct 2;2:500. doi: 10.1186/2193-1801-2-500 (PMC3793078; doi:10.1186/2193-1801-2-500)
Supplement: Supplementary file 2 — Additional file 2: Peptide summary report for two 2-D gel slices containing the antigen recognized by MAb 10A5. (XLS 739 KB) [file 40064_2013_557_MOESM2_ESM.xls]

## Sheet: Protein_peptide Summary
Peptide Summary Report for two 2-D gel slices containing the antigen recognized by MAb 10A5
STME90311
Rat 0.7 Da
Analysis Information
	Report Type			Protein-Peptide Summary by Spot						Analysis Type			Combined (MS+MS/MS)
	Sample Set Name			STME90311						Database			NCBInr
	Analysis Name			Rat 0.7 Da						Creation Date			03/13/2009 15:00:46
	Reported By			03/13/2009 15:35:17 - admin						Last Modified			03/13/2009 15:10:19
		MS Acq. : Proc. Methods				(Unspecified) : (Unspecified)
		Interpretation Method				(Unspecified)
Gel Idx/Pos			40/B4						Instr./Gel Origin		AB4700/090313A					Process Status		Analysis Succeeded
Plate [#] Name			[1] 8907						Instrument Sample Name							Spectra		8
Rank		Protein Name						Species				Accession No.		Protein MW	Protein	Pep.		Protein	Protein	Total Ion	Total Ion
															PI	Count		Score	Score	Score	C. I. %
																			C. I. %
	1	protease, serine, 2 [Rattus norvegicus]; listed as anionic trypsin-1 precursor										gi|6981420		25942.7	4.71	1	70		99.376	63	99.981
		Peptide Information
		Calc. Mass		Obsrv. Mass	± da	± ppm	Start	End	Sequence			Ion	C. I. %	Modification					Rank	Result Type
							Seq.	Seq.				Score
		2211.1	2210.93		-0.178	-81	73	92	LGEHNINVLEGDEQFINA			63	99.981							Mascot
									AK
		2211.1	2210.93		-0.178	-81	73	92	LGEHNINVLEGDEQFINA											Mascot
									AK
	2	rCG27208, isoform CRA_b [Rattus norvegicus]										gi|149023134		52542.4	9.15	5	41		0
		Peptide Information
		Calc. Mass		Obsrv. Mass	± da	± ppm	Start	End	Sequence			Ion	C. I. %	Modification					Rank	Result Type
							Seq.	Seq.				Score
		1071.46	1071.49		0.0264	25	311	320	SSMGAQMLCK					Oxidation (M)[3]						Mascot
		2211.1	2210.93		-0.1721	-78	19	36	ETFLNRYIPFDAAVDFHR											Mascot
		2211.1	2210.93		-0.1721	-78	19	36	ETFLNRYIPFDAAVDFHR											Mascot
		2235.19	2234.91		-0.2715	-121	1	18	MFSYILLTMCRNLITFLR											Mascot
		2249.08	2248.87		-0.2095	-93	333	350	QFEWLADIIREVEENDSR											Mascot
		2249.08	2248.87		-0.2095	-93	333	350	QFEWLADIIREVEENDSR											Mascot
		2301.11	2300.99		-0.1223	-53	266	284	YPKLYLDGPFGEGHQEW											Mascot
									HK
	3	rCG29600 [Rattus norvegicus]										gi|149049392		90513.8	7.72	6	38		0
		Peptide Information
		Calc. Mass		Obsrv. Mass	± da	± ppm	Start	End	Sequence			Ion	C. I. %	Modification					Rank	Result Type
							Seq.	Seq.				Score
		1045.6	1045.47		-0.1301	-124	555	563	ALEFTVIPR											Mascot
		1067.57	1067.45		-0.113	-106	264	272	VKQTMAYAR											Mascot
		1067.57	1067.45		-0.113	-106	264	272	VKQTMAYAR											Mascot
		1106.56	1106.46		-0.1043	-94	723	731	SLRAEDMLR					Oxidation (M)[7]						Mascot
		2211.13	2210.93		-0.2032	-92	367	385	IGPYEVLEPSSEEVEKHL											Mascot
									R
		2211.13	2210.93		-0.2032	-92	367	385	IGPYEVLEPSSEEVEKHL											Mascot
									R
		2235.1	2234.91		-0.1826	-82	386	405	QFSTLDLMTPIEGVAPEN					Oxidation (M)[8]						Mascot
									TR
		2284.24	2283.99		-0.2532	-111	423	441	MDVYLFLFSDVLLVTKPQ											Mascot
									R
		2284.24	2283.99		-0.2532	-111	423	441	MDVYLFLFSDVLLVTKPQ											Mascot
									R
		2300.24	2299.98		-0.2548	-111	423	441	MDVYLFLFSDVLLVTKPQ					Oxidation (M)[1]						Mascot
									R
	4	coiled-coil domain containing 21 [Rattus norvegicus]										gi|121949756		74032.3	6.7	5	36		0
		Peptide Information
		Calc. Mass		Obsrv. Mass	± da	± ppm	Start	End	Sequence			Ion	C. I. %	Modification					Rank	Result Type
							Seq.	Seq.				Score
		1045.63	1045.47		-0.1513	-145	428	436	ESLKVTLQK											Mascot
		2211.19	2210.93		-0.262	-118	238	260	NGPHASNSGVLPLGLQP											Mascot
									APGLSK
		2211.19	2210.93		-0.262	-118	238	260	NGPHASNSGVLPLGLQP											Mascot
									APGLSK
		2235.14	2234.91		-0.2302	-103	118	139	LPLSGLTEGVGMTRNGD					Oxidation (M)[12]						Mascot
									FGAVK
		2237.06	2236.93		-0.1321	-59	555	574	QSLEEASGESLKVEMES											Mascot
									QQK
		2237.06	2236.93		-0.1321	-59	555	574	QSLEEASGESLKVEMES											Mascot
									QQK
		2284.18	2283.99		-0.1941	-85	476	494	IETLERYLADLPTLEDHQ											Mascot
									K
		2284.18	2283.99		-0.1941	-85	476	494	IETLERYLADLPTLEDHQ											Mascot
									K
	5	coiled-coil domain containing 21 [Rattus norvegicus]										gi|149024211		85232.9	5.95	5	34		0
		Peptide Information
		Calc. Mass		Obsrv. Mass	± da	± ppm	Start	End	Sequence			Ion	C. I. %	Modification					Rank	Result Type
							Seq.	Seq.				Score
		1045.63	1045.47		-0.1513	-145	428	436	ESLKVTLQK											Mascot
		2211.19	2210.93		-0.262	-118	238	260	NGPHASNSGVLPLGLQP											Mascot
									APGLSK
		2211.19	2210.93		-0.262	-118	238	260	NGPHASNSGVLPLGLQP											Mascot
			2210.93																	Mascot
									APGLSK
		2235.14	2234.91		-0.2302	-103	118	139	LPLSGLTEGVGMTRNGD					Oxidation (M)[12]						Mascot
									FGAVK
		2237.06	2236.93		-0.1321	-59	555	574	QSLEEASGESLKVEMES											Mascot
									QQK
		2237.06	2236.93		-0.1321	-59	555	574	QSLEEASGESLKVEMES											Mascot
									QQK
		2284.18	2283.99		-0.1941	-85	476	494	IETLERYLADLPTLEDHQ											Mascot
									K
		2284.18	2283.99		-0.1941	-85	476	494	IETLERYLADLPTLEDHQ											Mascot
									K
	6	PREDICTED: similar to RIKEN cDNA 5031410I06										gi|109500163		27427.8	5.15	4	34		0
		[Rattus norvegicus]
		Peptide Information
		Calc. Mass		Obsrv. Mass	± da	± ppm	Start	End	Sequence			Ion	C. I. %	Modification					Rank	Result Type
							Seq.	Seq.				Score
		1045.63	1045.47		-0.1513	-145	201	209	LVTLKQESK											Mascot
		1071.48	1071.49		0.012	11	66	74	DISTDMFAR					Oxidation (M)[6]						Mascot
		1106.54	1106.46		-0.0866	-78	93	101	QMKPKEACR					Oxidation (M)[2]						Mascot
		2301.1	2300.99		-0.1089	-47	102	121	QTSSPENVLNKVQANEE											Mascot
									EER
	7	sorting nexin 3 isoform a [Homo sapiens]										gi|4507143		18750.8	8.71	3	33		0
		Peptide Information
		Calc. Mass		Obsrv. Mass	± da	± ppm	Start	End	Sequence			Ion	C. I. %	Modification					Rank	Result Type
							Seq.	Seq.				Score
		2249.18	2248.87		-0.3047	-135	120	139	QGLEQFINKVAGHPLAQ											Mascot
									NER
		2249.18	2248.87		-0.3047	-135	120	139	QGLEQFINKVAGHPLAQ											Mascot
									NER
		2283.07	2282.99		-0.0754	-33	100	118	QLPFRGDDGIFDDNFIEE											Mascot
									R
		2284.1	2283.99		-0.1111	-49	140	158	CLHMFLQDEIIDKSYTPS					Oxidation (M)[4]						Mascot
									K
		2284.1	2283.99		-0.1111	-49	140	158	CLHMFLQDEIIDKSYTPS					Oxidation (M)[4]						Mascot
									K
	8	Txndc12 protein [Rattus norvegicus]										gi|71679828		22168	5.58	3	32		0	2	0
		Peptide Information
		Calc. Mass		Obsrv. Mass	± da	± ppm	Start	End	Sequence			Ion	C. I. %	Modification					Rank	Result Type
							Seq.	Seq.				Score
		1045.49	1045.47		-0.021	-20	192	199	EKHFQDEL											Mascot
		2233.13	2232.9		-0.2302	-103	14	33	SCVPAIRWLCATTPVEMS											Mascot
									LR
		2249.12	2248.87		-0.2502	-111	14	33	SCVPAIRWLCATTPVEMS					Oxidation (M)[17]						Mascot
									LR
		2249.12	2248.87		-0.2502	-111	14	33	SCVPAIRWLCATTPVEMS			2	0	Oxidation (M)[17]						Mascot
									LR
		2301.16	2300.99		-0.169	-73	76	97	EAAASGLPLMVIIHKSWC					Oxidation (M)[10]						Mascot
									GACK
	9	Txndc12 protein [Rattus norvegicus]										gi|165970719		22338.1	5.59	3	32		0	2	0
		Peptide Information
		Calc. Mass		Obsrv. Mass	± da	± ppm	Start	End	Sequence			Ion	C. I. %	Modification					Rank	Result Type
							Seq.	Seq.				Score
		1045.49	1045.47		-0.021	-20	194	201	EKHFQDEL											Mascot
		2233.13	2232.9		-0.2302	-103	16	35	SCVPAIRWLCATTPVEMS											Mascot
									LR
		2249.12	2248.87		-0.2502	-111	16	35	SCVPAIRWLCATTPVEMS					Oxidation (M)[17]						Mascot
									LR
		2249.12	2248.87		-0.2502	-111	16	35	SCVPAIRWLCATTPVEMS			2	0	Oxidation (M)[17]						Mascot
									LR
		2301.16	2300.99		-0.169	-73	78	99	EAAASGLPLMVIIHKSWC					Oxidation (M)[10]						Mascot
									GACK
	10	THO complex 2 (predicted), isoform CRA_a [Rattus										gi|149060064		18145.1	9.45	3	31		0
		norvegicus]
		Peptide Information
		Calc. Mass		Obsrv. Mass	± da	± ppm	Start	End	Sequence			Ion	C. I. %	Modification					Rank	Result Type
							Seq.	Seq.				Score
		1067.47	1067.45		-0.0137	-13	48	57	EENGTMGVSK					Oxidation (M)[6]						Mascot
		1067.47	1067.45		-0.0137	-13	48	57	EENGTMGVSK					Oxidation (M)[6]						Mascot
		1071.5	1071.49		-0.0057	-5	87	96	GSSDSFKSEK											Mascot
		2233.14	2232.9		-0.2373	-106	132	150	HHLLISPLTSTDNEQFQP											Mascot
									R
Gel Idx/Pos			29/B5						Instr./Gel Origin		AB4700/090313A					Process Status		Analysis Succeeded
Plate [#] Name			[1] 8907						Instrument Sample Name							Spectra		3
Rank		Protein Name						Species				Accession No.		Protein MW	Protein	Pep.		Protein	Protein	Total Ion	Total Ion
															PI	Count		Score	Score	Score	C. I. %
																			C. I. %
	1	protease, serine, 2 [Rattus norvegicus]; listed as anionic trypsin-1 precursor										gi|6981420		25942.7	4.71	1	57		86.027	43	97.417
		Peptide Information
		Calc. Mass		Obsrv. Mass	± da	± ppm	Start	End	Sequence			Ion	C. I. %	Modification					Rank	Result Type
							Seq.	Seq.				Score
		2211.1	2210.92		-0.1838	-83	73	92	LGEHNINVLEGDEQFINA											Mascot
									AK
		2211.1	2210.92		-0.1838	-83	73	92	LGEHNINVLEGDEQFINA			43	97.417							Mascot
									AK
	2	rCG25227, isoform CRA_b [Rattus norvegicus]										gi|149018827		27560.4	8.9	3	47		0
		Peptide Information
		Calc. Mass		Obsrv. Mass	± da	± ppm	Start	End	Sequence			Ion	C. I. %	Modification					Rank	Result Type
							Seq.	Seq.				Score
		1045.6	1045.47		-0.1258	-120	206	215	KALSQGQSVK											Mascot
		2211.07	2210.92		-0.1521	-69	99	118	HHHGELLRSVAQMDGPD											Mascot
									PSK
		2211.18	2210.92		-0.2575	-116	5	24	IPVVLLACGSFNPITNMHL					Oxidation (M)[17]						Mascot
									R
	3	coiled-coil domain containing 21 [Rattus norvegicus]										gi|121949756		74032.3	6.7	3	44		0
		Peptide Information
		Calc. Mass		Obsrv. Mass	± da	± ppm	Start	End	Sequence			Ion	C. I. %	Modification					Rank	Result Type
							Seq.	Seq.				Score
		1045.63	1045.47		-0.151	-144	428	436	ESLKVTLQK											Mascot
		2211.19	2210.92		-0.2678	-121	238	260	NGPHASNSGVLPLGLQP											Mascot
									APGLSK
		2211.19	2210.92		-0.2678	-121	238	260	NGPHASNSGVLPLGLQP											Mascot
									APGLSK
		2284.18	2283.98		-0.1992	-87	476	494	IETLERYLADLPTLEDHQ											Mascot
									K
		2284.18	2283.98		-0.1992	-87	476	494	IETLERYLADLPTLEDHQ											Mascot
									K
	4	coiled-coil domain containing 21 [Rattus norvegicus]										gi|149024211		85232.9	5.95	3	42		0
		Peptide Information
		Calc. Mass		Obsrv. Mass	± da	± ppm	Start	End	Sequence			Ion	C. I. %	Modification					Rank	Result Type
							Seq.	Seq.				Score
		1045.63	1045.47		-0.151	-144	428	436	ESLKVTLQK											Mascot
		2211.19	2210.92		-0.2678	-121	238	260	NGPHASNSGVLPLGLQP											Mascot
									APGLSK
		2211.19	2210.92		-0.2678	-121	238	260	NGPHASNSGVLPLGLQP											Mascot
									APGLSK
		2284.18	2283.98		-0.1992	-87	476	494	IETLERYLADLPTLEDHQ											Mascot
									K
		2284.18	2283.98		-0.1992	-87	476	494	IETLERYLADLPTLEDHQ											Mascot
									K
	5	rCG29600 [Rattus norvegicus]										gi|149049392		90513.8	7.72	3	40		0
		Peptide Information
		Calc. Mass		Obsrv. Mass	± da	± ppm	Start	End	Sequence			Ion	C. I. %	Modification					Rank	Result Type
							Seq.	Seq.				Score
		1045.6	1045.47		-0.1298	-124	555	563	ALEFTVIPR											Mascot
		2211.13	2210.92		-0.209	-95	367	385	IGPYEVLEPSSEEVEKHL											Mascot
									R
		2211.13	2210.92		-0.209	-95	367	385	IGPYEVLEPSSEEVEKHL											Mascot
									R
		2284.24	2283.98		-0.2583	-113	423	441	MDVYLFLFSDVLLVTKPQ											Mascot
									R
		2284.24	2283.98		-0.2583	-113	423	441	MDVYLFLFSDVLLVTKPQ											Mascot
									R
	6	PREDICTED: hypothetical protein [Rattus norvegicus]										gi|109500060		14897.6	10.48	2	34		0
		Peptide Information
		Calc. Mass		Obsrv. Mass	± da	± ppm	Start	End	Sequence			Ion	C. I. %	Modification					Rank	Result Type
							Seq.	Seq.				Score
		2210.85	2210.92		0.0735	33	45	61	EEEEEEEEEEEEEEEKK											Mascot
		2210.85	2210.92		0.0735	33	44	60	KEEEEEEEEEEEEEEEK											Mascot
	7	Chain A, Rat Granzyme B [n66q] Complexed To Ecotin										gi|10835840		25167.1	9.62	2	34		0
		[81-84 Iepd]
		Peptide Information
		Calc. Mass		Obsrv. Mass	± da	± ppm	Start	End	Sequence			Ion	C. I. %	Modification					Rank	Result Type
							Seq.	Seq.				Score
		2211.07	2210.92		-0.1482	-67	30	50	CGGFLIREDFVLTAAHCS											Mascot
									GSK
		2211.07	2210.92		-0.1482	-67	30	50	CGGFLIREDFVLTAAHCS											Mascot
									GSK
		2284.24	2283.98		-0.2544	-111	75	94	IIPHPAYNSKTISNDIMLLK					Oxidation (M)[17]						Mascot
		2284.24	2283.98		-0.2544	-111	75	94	IIPHPAYNSKTISNDIMLLK					Oxidation (M)[17]						Mascot
	8	Gzmb protein [Rattus norvegicus]										gi|119851007		27317.3	9.45	2	34		0
		Peptide Information
		Calc. Mass		Obsrv. Mass	± da	± ppm	Start	End	Sequence			Ion	C. I. %	Modification					Rank	Result Type
							Seq.	Seq.				Score
		2211.07	2210.92		-0.1482	-67	50	70	CGGFLIREDFVLTAAHCS											Mascot
									GSK
		2211.07	2210.92		-0.1482	-67	50	70	CGGFLIREDFVLTAAHCS											Mascot
									GSK
		2284.24	2283.98		-0.2544	-111	95	114	IIPHPAYNSKTISNDIMLLK					Oxidation (M)[17]						Mascot
		2284.24	2283.98		-0.2544	-111	95	114	IIPHPAYNSKTISNDIMLLK					Oxidation (M)[17]						Mascot
	9	granzyme B [Rattus norvegicus]										gi|31542926		27308.3	9.59	2	33		0
		Peptide Information
		Calc. Mass		Obsrv. Mass	± da	± ppm	Start	End	Sequence			Ion	C. I. %	Modification					Rank	Result Type
							Seq.	Seq.				Score
		2211.07	2210.92		-0.1482	-67	50	70	CGGFLIREDFVLTAAHCS											Mascot
									GSK
		2211.07	2210.92		-0.1482	-67	50	70	CGGFLIREDFVLTAAHCS											Mascot
									GSK
		2284.24	2283.98		-0.2544	-111	95	114	IIPHPAYNSKTISNDIMLLK					Oxidation (M)[17]						Mascot
		2284.24	2283.98		-0.2544	-111	95	114	IIPHPAYNSKTISNDIMLLK					Oxidation (M)[17]						Mascot
	10	Chain A, Structure Of The Epididymal Retinoic										gi|576101		18215.2	5.36	2	33		0
		Acid-Binding Protein At 2.1 Angstroms Resolution
		Peptide Information
		Calc. Mass		Obsrv. Mass	± da	± ppm	Start	End	Sequence			Ion	C. I. %	Modification					Rank	Result Type
							Seq.	Seq.				Score
		1045.52	1045.47		-0.0418	-40	65	75	VTATEGDGPAK											Mascot
		2284.13	2283.98		-0.1496	-65	5	23	DFDISKFLGFWYEIAFAS											Mascot
									K
		2284.13	2283.98		-0.1496	-65	5	23	DFDISKFLGFWYEIAFAS											Mascot
									K
